# Supplementary material for: Human tripartite motif protein 52 is required for cell context-dependent proliferation
Source: Oncotarget. 2018 Feb 5;9(17):13565–81. doi: 10.18632/oncotarget.24422 (PMC5862599; doi:10.18632/oncotarget.24422)
Supplement: Supplementary file 3 [file oncotarget-09-13565-s003.xlsx]

## Sheet: significantly_changed
Supplemental table 2: Genes differentially regulated
upon TRIM52 knockdown in U87MG glioblastoma cells
	id	log2FoldChange	pvalue	padj
	EREG	1.30919	1.52181e-24	1.99037e-20
	OTOGL	-1.45378	1.70087e-19	1.11228e-15
	TCF4	-0.986754	5.05741e-14	2.20486e-10
	TUG1	-0.837735	2.43539e-13	7.96312e-10
	STRN	-0.718455	7.07214e-12	1.84993e-08
	EIF6	0.867799	4.74638e-11	1.03463e-07
	SGMS2	-1.20455	1.15446e-10	2.15703e-07
	KCNE3	-1.44708	1.56227e-10	2.55412e-07
	IREB2	-0.627489	2.28329e-10	3.31813e-07
	IL23R	-1.3687	1.41057e-09	1.84489e-06
	NCEH1	0.775497	2.19822e-09	2.61368e-06
	RGMB	0.597904	3.32183e-09	3.62051e-06
	PREP	0.609959	4.42448e-09	4.45137e-06
	SLC5A6	0.695138	8.87475e-09	8.29092e-06
	SEMA7A	0.890097	1.04913e-08	8.74326e-06
	TMOD2	0.632362	1.06959e-08	8.74326e-06
	PNPO	0.584077	1.65081e-08	1.27005e-05
	FKTN	-0.55414	5.11554e-08	3.71701e-05
	GAP43	0.76828	6.29805e-08	4.33538e-05
	FAM20C	-0.753377	7.49628e-08	4.90219e-05
	MAP3K8	-0.843731	9.94495e-08	6.19381e-05
	DCBLD2	0.729045	1.4297e-07	8.49955e-05
	TBX2	1.0365	1.92169e-07	0.000109278
	IGFBP3	1.0861	2.70487e-07	0.000147404
	GABRQ	0.658557	4.88473e-07	0.000246188
	HAGH	0.610462	4.89402e-07	0.000246188
	PCDHGB7	-0.878434	5.14586e-07	0.000249269
	TES	-0.785107	5.57822e-07	0.000260562
	NFATC2	-0.719242	5.83997e-07	0.000263383
	ENDOG	0.770832	6.24723e-07	0.000271705
	ZNF117	-0.802756	6.43997e-07	0.000271705
	PAPPA	0.933362	6.80267e-07	0.000278038
	ITGB3	0.867427	7.44658e-07	0.000295133
	HN1	0.510331	1.20099e-06	0.000461993
	EVA1C	0.619635	1.37244e-06	0.000503292
	FHL2	0.797495	1.42379e-06	0.000503292
	IL7R	-0.959601	1.40825e-06	0.000503292
	ACTG1	0.672636	2.29668e-06	0.000790483
	FAM214A	-0.611176	2.60513e-06	0.000854815
	PTRF	0.611102	2.61431e-06	0.000854815
	CASC10	0.741632	2.82986e-06	0.000902724
	KCNG1	0.795118	2.99504e-06	0.00091098
	PLAC1	-1.01432	2.96089e-06	0.00091098
	SUDS3	-0.560651	3.70554e-06	0.00110147
	NLK	-0.539314	3.96363e-06	0.00115201
	CLMP	0.511387	4.2474e-06	0.00118195
	ETS1	-0.770417	4.23587e-06	0.00118195
	GREB1	-0.687124	5.07508e-06	0.00138285
	TRNP1	0.713374	5.27146e-06	0.00140705
	RALGPS2	-0.763666	5.43912e-06	0.00142276
	IMP4	0.600988	6.39812e-06	0.00164081
	GAPDH	0.463795	6.71067e-06	0.00168786
	HTRA1	0.781978	6.97369e-06	0.00172092
	LBH	0.784454	7.31169e-06	0.00177092
	PGAM1	0.620753	7.8112e-06	0.0018575
	MRPS34	0.543961	8.57768e-06	0.00200335
	PGP	0.520594	9.51567e-06	0.00214578
	TRIM52	-0.904026	9.39044e-06	0.00214578
	CENPB	-0.714512	9.89443e-06	0.00218239
	LGALS1	0.501318	1.00117e-05	0.00218239
	CFI	-0.908292	1.05389e-05	0.00225965
	RAB12	-0.73839	1.16555e-05	0.00245876
	TMTC1	-0.55818	1.24216e-05	0.00257876
	TMEM171	0.800299	1.35774e-05	0.00277468
	CD44	0.729272	1.41031e-05	0.00283777
	NUPR1	0.533274	1.47583e-05	0.0029246
	MUC13	0.974808	1.56831e-05	0.00306149
	MAP6	0.882192	1.63575e-05	0.00314618
	DESI1	0.555123	1.70497e-05	0.00323179
	C1QTNF6	-0.843835	1.79944e-05	0.00333446
	COL4A2	0.8299	1.81013e-05	0.00333446
	ZNF585B	-0.828928	1.89905e-05	0.00344968
	P2RY1	-0.692792	2.00747e-05	0.00358951
	RNASEH2A	0.518173	2.03092e-05	0.00358951
	KRIT1	-0.594982	2.08328e-05	0.00363296
	TRAP1	0.436365	2.17e-05	0.0037344
	CASP1	-0.783238	2.2277e-05	0.00378391
	LOC100130331	0.74548	2.32037e-05	0.00389078
	OLAH	-0.950331	2.48506e-05	0.0041142
	KCNN3	-0.815226	2.55862e-05	0.00418303
	PYGL	0.465075	2.90695e-05	0.00469383
	TMEM135	-0.601292	3.07262e-05	0.00490084
	CDON	-0.935122	3.41788e-05	0.00538584
	TSPAN4	0.517655	3.72967e-05	0.00580718
	ABCA13	0.726839	3.94539e-05	0.0060708
	ALDH1B1	0.60871	4.10371e-05	0.00624098
	DCTPP1	0.709144	4.1852e-05	0.00629175
	DDX60L	-0.612061	4.28393e-05	0.00636699
	ST3GAL6	-0.609095	4.4202e-05	0.00645929
	ZHX1	-0.711102	4.4448e-05	0.00645929
	MAPKAPK3	0.479187	4.5127e-05	0.00648589
	SSSCA1	0.565908	4.64075e-05	0.00659743
	PCDH7	0.675871	4.78263e-05	0.00672602
	LINC00632	-0.763602	4.84505e-05	0.00674132
	LINC00601	-0.818179	5.41391e-05	0.00745353
	MINA	0.430753	5.58488e-05	0.00760882
	KLHL24	-0.829303	5.79777e-05	0.00781743
	MLXIPL	-0.904731	6.00693e-05	0.00801681
	MTRF1	-0.489783	6.20494e-05	0.00819742
	BDNF	0.576286	6.34538e-05	0.0082188
	CLEC3B	0.851004	6.34681e-05	0.0082188
	CEND1	0.689649	6.9931e-05	0.00887988
	HMGN2P46	-0.83498	6.94182e-05	0.00887988
	LIPC	-0.872779	7.28071e-05	0.00915619
	AKT3	-0.48697	7.51233e-05	0.00926922
	HSPA2	-0.618198	7.44622e-05	0.00926922
	NT5E	0.594866	7.74715e-05	0.00946963
	KANK2	-0.467174	8.05346e-05	0.00975289
	TMEM223	0.620842	8.19175e-05	0.00982935
	C20orf27	0.584527	8.60177e-05	0.0102275
	CPT1A	0.491273	9.10393e-05	0.0107271
	GAMT	0.617907	9.26104e-05	0.0108147
	GIPC1	0.655592	9.50405e-05	0.0110003
	ACOT7	0.505414	0.000100272	0.011404
	UBASH3B	0.744591	9.96367e-05	0.011404
	FAM213B	0.627351	0.000109809	0.0123809
	C16orf70	-0.398939	0.000113137	0.0125745
	GRHPR	0.412511	0.00011441	0.0125745
	HOMEZ	-0.731408	0.000113742	0.0125745
	ACSL5	-0.624051	0.000116427	0.0126895
	LOC100128288	-0.76885	0.000119897	0.0129597
	C21orf91	-0.737861	0.000123992	0.0132926
	MAP3K9	-0.657529	0.000128115	0.0133063
	RAD51-AS1	-0.825945	0.000126309	0.0133063
	RPSAP52	0.865687	0.00012819	0.0133063
	TSPO	0.502037	0.000126199	0.0133063
	KIF3C	0.458375	0.000133139	0.0137112
	PHLDA3	0.58551	0.000134362	0.0137291
	RHOB	0.612306	0.000135667	0.013755
	LMLN	-0.491798	0.000139144	0.0138936
	PPT1	-0.701745	0.000139159	0.0138936
	MRPL4	0.540417	0.000142973	0.0139548
	NAA10	0.57277	0.000142635	0.0139548
	TUBB4B	0.476555	0.000141819	0.0139548
	CAMK4	0.494318	0.000146172	0.0140927
	PRICKLE2	-0.345135	0.00014654	0.0140927
	KCTD7	-0.4735	0.000150979	0.0144135
	LAMTOR1	0.531671	0.000152717	0.0144738
	GXYLT2	-0.5651	0.000158712	0.0149337
	KRT33B	0.807762	0.000163339	0.0152593
	SPATS2	-0.400249	0.000170585	0.0158233
	SATB1	-0.507749	0.000173471	0.0159776
	LOC101927045	-0.810883	0.000176465	0.0160851
	SNHG9	0.640528	0.000177098	0.0160851
	PRKG1	-0.630509	0.000178453	0.0160964
	HAGHL	0.658233	0.000185845	0.0166484
	PRCAT47	-0.801599	0.000193536	0.0172194
	ZNF614	-0.658486	0.000203177	0.0179551
	ONECUT2	-0.772204	0.000209712	0.0184082
	KAT2B	-0.493323	0.000223484	0.0194863
	SSH1	-0.569576	0.000225432	0.019526
	UBE2V2	-0.690036	0.000228039	0.0195748
	VPS45	-0.399927	0.000228988	0.0195748
	ISM1	0.799879	0.000231914	0.0196961
	RANGAP1	0.497414	0.000234252	0.0197663
	TMEM158	0.813852	0.000237753	0.0199331
	IGSF10	-0.81297	0.000248053	0.0206642
	ANKRD50	-0.510141	0.000250819	0.0207625
	RPL8	0.496867	0.00025286	0.0207997
	TK1	0.390387	0.000255871	0.0209159
	FOXC2	0.645796	0.000263237	0.0212809
	PSMD9	0.401875	0.000263591	0.0212809
	MARS	0.399423	0.000266076	0.0213498
	GBP2	-0.65964	0.000269253	0.0214729
	APEH	0.50314	0.000271339	0.0215081
	MAF	-0.700412	0.000273314	0.0215342
	SNRPB	0.451404	0.000275094	0.0215446
	DMBT1	0.699992	0.000277296	0.0215878
	BRWD3	-0.496654	0.000284378	0.0218787
	HSD3B7	0.504606	0.000283046	0.0218787
	FIBP	0.439757	0.000288697	0.0220811
	VKORC1	0.49662	0.000292441	0.0222374
	TSEN34	0.426032	0.000294851	0.0222911
	SPTLC3	0.471803	0.000300595	0.0225947
	ENO1	0.475771	0.000305992	0.0226245
	WDR54	0.478111	0.00030618	0.0226245
	ZFAND1	-0.504752	0.000303749	0.0226245
	IL1R2	-0.808672	0.000320013	0.0234236
	MAATS1	-0.600631	0.000320576	0.0234236
	SLC25A10	0.576046	0.000337085	0.024493
	SH3YL1	-0.494249	0.000343863	0.0248474
	COMMD8	-0.695333	0.000352256	0.0251851
	HMGN5	-0.777288	0.000352387	0.0251851
	TMSB10	0.471452	0.000356284	0.0253252
	HES1	-0.795474	0.000374924	0.0265061
	PCDHGA3	-0.726193	0.000378875	0.0266414
	C6orf89	-0.561976	0.000395132	0.0274706
	ERCC6	-0.549942	0.000396968	0.0274706
	RAC3	0.699847	0.000393439	0.0274706
	MARCH3	0.443872	0.000404229	0.0275382
	NF1	-0.369635	0.000403056	0.0275382
	ZFP62	-0.427768	0.000404262	0.0275382
	NUDT8	0.706993	0.000407851	0.0276388
	DALRD3	0.387425	0.000414521	0.027946
	PLK3	0.564065	0.000417072	0.0279738
	FTSJ1	0.44763	0.000427017	0.0284947
	HMGA1	0.500764	0.000432328	0.0286243
	MT1L	0.548015	0.000433336	0.0286243
	KBTBD6	-0.596982	0.000440472	0.0288074
	ZNF233	-0.610891	0.000440514	0.0288074
	TIGAR	0.623814	0.000445748	0.0290047
	TPI1	0.535805	0.00045847	0.0296848
	MZT2A	0.443876	0.000467201	0.0298358
	RPS6KA4	0.524163	0.000467646	0.0298358
	ZNF608	-0.58906	0.000465874	0.0298358
	BAZ2B	-0.554125	0.000470294	0.0298591
	DANCR	0.423927	0.000475153	0.0300138
	TRMT10A	-0.629611	0.000477321	0.0300138
	PDE4A	-0.661086	0.000481529	0.0301336
	PCDHGB2	-0.560119	0.000491673	0.0306218
	FN1	0.721928	0.000494387	0.030645
	EBI3	-0.772467	0.00050388	0.0309401
	LINC01128	-0.604378	0.000503531	0.0309401
	EIF1AD	0.562239	0.000514884	0.0313217
	MRPS12	0.522627	0.000514351	0.0313217
	AGL	-0.381017	0.000533373	0.0322962
	CEP44	-0.520567	0.00057983	0.0349474
	C19orf70	0.513833	0.000583337	0.0349976
	SP6	0.608731	0.000586209	0.0350092
	AVL9	-0.31366	0.000599852	0.0356612
	ACOX2	0.458983	0.00060283	0.0356761
	CA9	0.530038	0.000613634	0.0358347
	TLCD2	-0.748664	0.000611537	0.0358347
	TSPAN10	0.64612	0.000613731	0.0358347
	ZNF518A	-0.551853	0.000620508	0.0360695
	VAMP3	-0.384999	0.000624279	0.0361281
	LOC101927415	-0.748837	0.000634622	0.0365648
	CEP152	-0.609226	0.000657244	0.0375555
	LEO1	-0.668674	0.000657559	0.0375555
	HIST1H2BH	0.754094	0.000671104	0.0378309
	LDAH	-0.439404	0.000676842	0.0378309
	MIR99AHG	-0.619267	0.000673892	0.0378309
	SAC3D1	0.549755	0.000676277	0.0378309
	ZNF593	0.548772	0.000676271	0.0378309
	LCOR	-0.36965	0.000684557	0.0380992
	MYOM2	-0.735676	0.000690602	0.0382728
	ALDH2	0.443439	0.000695476	0.0383803
	CNDP2	0.38542	0.000699511	0.0384408
	ERLIN2	-0.457385	0.000707076	0.0385327
	NDUFB8	0.444889	0.000704257	0.0385327
	AARS	0.330239	0.000724502	0.0393185
	SCO2	0.582227	0.000735686	0.0397605
	ABHD15	0.453928	0.000758079	0.039819
	AFF3	0.589835	0.00075756	0.039819
	ATM	-0.395275	0.000742379	0.039819
	ATP2A1-AS1	0.598372	0.000754133	0.039819
	DFFA	0.448948	0.000756259	0.039819
	EPHA2	0.537372	0.000743465	0.039819
	PSMA3-AS1	-0.599866	0.000749121	0.039819
	MARK3	-0.471538	0.000771207	0.0403465
	FAM122C	-0.587316	0.00077569	0.0404193
	ECI2	-0.46742	0.000792674	0.0411404
	REL	-0.462407	0.000817651	0.042269
	FBXO17	0.483399	0.000825359	0.0424995
	ARHGAP28	-0.647241	0.000837688	0.0429652
	SPATS2L	0.411273	0.000841264	0.0429801
	ANP32B	-0.753338	0.000854328	0.0434777
	DNAAF3	0.455599	0.00086648	0.0435873
	H2AFX	0.548497	0.000863273	0.0435873
	LANCL3	0.508726	0.000860447	0.0435873
	ATAD3A	0.6031	0.000885609	0.0442095
	CRIM1	0.562956	0.000882275	0.0442095
	NME3	0.551812	0.000893695	0.0444435
	ST5	-0.53103	0.000898226	0.0444996
	TRIB3	0.499302	0.000909754	0.0449006
	PBRM1	-0.368043	0.000920659	0.045268
	PROX1	-0.515653	0.000928728	0.0454938
	MIF	0.515051	0.000938493	0.0458006
	GPRC5B	-0.739851	0.000945859	0.0459884
	CD53	-0.72393	0.000951005	0.0460674
	PPWD1	-0.505548	0.000956293	0.0461526
	SLC25A44	-0.481028	0.000975478	0.0469055
	UBE2J2	0.546518	0.000982914	0.0470899
	PELI1	-0.583798	0.000999127	0.0475528
	PSAT1	0.528633	0.000999849	0.0475528
	MFSD2A	0.528731	0.00100427	0.0475899
	IFITM3	-0.503346	0.00100984	0.0476812
	HGF	0.706966	0.00102961	0.04844
